# Supplementary material for: TREM2 Regulates High Glucose-Induced Microglial Inflammation via the NLRP3 Signaling Pathway
Source: Brain Sci. 2021 Jul 7;11(7):896. doi: 10.3390/brainsci11070896 (PMC8306970; doi:10.3390/brainsci11070896)
Supplement: Supplementary file 1 [file brainsci-11-00896-s001.zip]

Archive with 2 entries (2 files):
- Supplemeantary figure legends.pdf
- Supplementary materials.pptx
